# Supplementary material for: Co-Delivery of Novel Synthetic TLR4 and TLR7/8 Ligands Adsorbed to Aluminum Salts Promotes Th1-Mediated Immunity against Poorly Immunogenic SARS-CoV-2 RBD
Source: Vaccines (Basel). 2023 Dec 23;12(1):21. doi: 10.3390/vaccines12010021 (PMC10818338; doi:10.3390/vaccines12010021)
Supplement: Supplementary file 1 [file vaccines-12-00021-s001.zip]

Archive with 1 entries (1 files):
- vaccines-2752745-supplementary.pdf
